# Supplementary material for: Dynamic gene expression profiles during postnatal development of porcine subcutaneous adipose
Source: PeerJ. 2016 Mar 10;4:e1768. doi: 10.7717/peerj.1768 (PMC4793310; doi:10.7717/peerj.1768)
Supplement: Supplemental Information 2 — Notes: *presents % of clean tag; **indicates % of reference genes. [file peerj-04-1768-s002.xls]

## Sheet: Table S2
Table S2. Major characteristics of DGE libraries
Summary	Birth-1	Birth-2	Birth-3	30 d-1	30 d-2	30 d-3	180 d-1	180 d-2	180 d-3	7 y-1	7 y-2	7 y-3
Raw Data	6499383	4879671	4256090	4399820	4612788	4697897	4820196	5797611	5654217	4417126	4842623	3662302
Distinct Raw Data	541658	400356	405135	436773	410534	467088	525787	646124	620940	613033	699048	558037
Clean Tag	6037634	4620128	3991569	4131235	4357032	4408284	4429905	5317509	5194171	4073024	4395011	3323975
Distinct Clean Tag	183604	142395	141865	169485	156280	178905	148439	181266	175863	270124	252721	220570
All Tag Mapping to Gene	3580291	2718578	2367932	2430713	2616185	2546951	2707197	3198450	3104854	2322247	2603492	1979199
All Tag Mapping to Gene*	0.593	0.5884	0.5932	0.5884	0.6005	0.5778	0.6111	0.6015	0.5978	0.5702	0.5924	0.5954
Distinct All Tag Mapping to Gene	69786	57095	55842	57614	57281	61120	54177	61386	60080	63195	62483	56852
Distinct All Tag Mapping to Gene*	0.3801	0.401	0.3936	0.3399	0.3665	0.3416	0.365	0.3387	0.3416	0.2339	0.2472	0.2578
Unambiguous Tag Mapping to Gene	3123669	2389548	2063346	2104662	2260057	2216160	2348887	2750907	2670369	1935249	2154337	1599014
Unambiguous Tag Mapping to Gene*	0.5174	0.5172	0.5169	0.5095	0.5187	0.5027	0.5302	0.5173	0.5141	0.4751	0.4902	0.4811
Distinct Unambiguous Tag Mapping to Gene	60359	49537	48200	49189	49239	52484	45556	51504	50533	52935	52127	47311
Distinct Unambiguous Tag Mapping to Gene*	0.3287	0.3479	0.3398	0.2902	0.3151	0.2934	0.3069	0.2841	0.2873	0.196	0.2063	0.2145
All Tag-mapped Genes	12315	11750	11690	11619	11518	11829	10878	11219	11148	12054	11932	11640
All Tag-mapped Genes**	0.5524	0.5271	0.5244	0.5212	0.5167	0.5306	0.488	0.5033	0.5001	0.5407	0.5352	0.5221
Unambiguous Tag-mapped Genes	10725	10220	10138	10054	9908	10178	9471	9750	9737	10433	10312	10066
Unambiguous Tag-mapped Genes**	0.4811	0.4584	0.4548	0.451	0.4444	0.4566	0.4248	0.4374	0.4368	0.468	0.4626	0.4515
Mapping to Genome	1450420	1082891	930588	1012823	926836	1020976	979860	1158196	1137499	896361	993749	751851
Mapping to Genome*	0.2402	0.2344	0.2331	0.2452	0.2127	0.2316	0.2212	0.2178	0.219	0.2201	0.2261	0.2262
Distinct Mapping to Genome	60071	45568	45801	60111	51447	61936	48222	59962	57365	102761	96665	82961
Distinct Mapping to Genome*	0.3272	0.32	0.3228	0.3547	0.3292	0.3462	0.3249	0.3308	0.3262	0.3804	0.3825	0.3761
Unknown Tag	1006923	818659	693049	687699	814011	840357	742848	960863	951818	854416	797770	592925
Unknown Tag*	0.1668	0.1772	0.1736	0.1665	0.1868	0.1906	0.1677	0.1807	0.1832	0.2098	0.1815	0.1784
Distinct Unknown Tag	53747	39732	40222	51760	47552	55849	46040	59918	58418	104168	93573	80757
Distinct Unknown Tag*	0.2927	0.279	0.2835	0.3054	0.3043	0.3122	0.3102	0.3306	0.3322	0.3856	0.3703	0.3661
