# Supplementary material for: Dynamic gene expression profiles during postnatal development of porcine subcutaneous adipose
Source: PeerJ. 2016 Mar 10;4:e1768. doi: 10.7717/peerj.1768 (PMC4793310; doi:10.7717/peerj.1768)
Supplement: Supplemental Information 3 [file peerj-04-1768-s003.xls]

## Sheet: Table S3
Table S3. DE genes overlap with known age-related genes
Gene ID	Gene Symbol	Chr	GO Component	GO Function	GO Process	Blast nr	Transcript ID
ENSSSCG00000000660	A2M	chr5	GO:0031093//platelet alpha granule lumen;GO:0005615//extracellular space;GO:0005829//cytosol;GO:0031093//platelet alpha granule lumen;GO:0005615//extracellular space;GO:0005829//cytosol;GO:0031093//platelet alpha granule lumen;GO:0005615//extracellular space;GO:0005829//cytosol;GO:0031093//platelet alpha granule lumen;GO:0005615//extracellular space;GO:0005829//cytosol;GO:0031093//platelet alpha …	GO:0019966//interleukin-1 binding;GO:0004867//serine-type endopeptidase inhibitor activity;GO:0043120//tumor necrosis factor binding;GO:0019959//interleukin-8 binding;GO:0019899//enzyme binding;GO:0019966//interleukin-1 binding;GO:0004867//serine-type endopeptidase inhibitor activity;GO:0043120//tumor necrosis factor binding;GO:0019959//interleukin-8 binding;GO:0019899//enzyme binding;GO:0019966/…	GO:0030168//platelet activation;GO:0001869//negative regulation of complement activation, lectin pathway;GO:0010951//negative regulation of endopeptidase activity;GO:0051056//regulation of small GTPase mediated signal transduction;GO:0007597//blood coagulation, intrinsic pathway;GO:0002576//platelet degranulation;GO:0048863//stem cell differentiation;GO:0030168//platelet activation;GO:0001869//ne…	gi|335288480|ref|XP_001925235.3|/1.00022e-88/PREDICTED: LOW QUALITY PROTEIN: alpha-2-macroglobulin [Sus scrofa]	ENSSSCT00000000716
ENSSSCG00000012657	AIFM1	chrX	GO:0005758//mitochondrial intermembrane space;GO:0044455//mitochondrial membrane part;GO:0005743//mitochondrial inner membrane;GO:0005829//cytosol;GO:0048471//perinuclear region of cytoplasm;GO:0005634//nucleus;GO:0005758//mitochondrial intermembrane space;GO:0044455//mitochondrial membrane part;GO:0005743//mitochondrial inner membrane;GO:0005829//cytosol;GO:0048471//perinuclear region of cytopla…	GO:0050660//flavin adenine dinucleotide binding;GO:0005515//protein binding;GO:0016491//oxidoreductase activity;GO:0009055//electron carrier activity;GO:0003677//DNA binding;GO:0050660//flavin adenine dinucleotide binding;GO:0005515//protein binding;GO:0016491//oxidoreductase activity;GO:0009055//electron carrier activity;GO:0003677//DNA binding;GO:0050660//flavin adenine dinucleotide binding;GO:…	GO:0006919//activation of cysteine-type endopeptidase activity involved in apoptotic process;GO:0032981//mitochondrial respiratory chain complex I assembly;GO:0051402//neuron apoptotic process;GO:0045454//cell redox homeostasis;GO:0006309//apoptotic DNA fragmentation;GO:0070059//intrinsic apoptotic signaling pathway in response to endoplasmic reticulum stress;GO:0030182//neuron differentiation;GO…	gi|311276941|ref|XP_003135418.1|/0/PREDICTED: apoptosis-inducing factor 1, mitochondrial isoform 1 [Sus scrofa]	ENSSSCT00000033313
ENSSSCG00000002137	APEX1	chr7	GO:0005840//ribosome;GO:0016607//nuclear speck;GO:0005730//nucleolus;GO:0005667//transcription factor complex;GO:0005813//centrosome;GO:0048471//perinuclear region of cytoplasm;GO:0005783//endoplasmic reticulum;GO:0005739//mitochondrion	GO:0003714//transcription corepressor activity;GO:0003684//damaged DNA binding;GO:0016890//site-specific endodeoxyribonuclease activity, specific for altered base;GO:0016491//oxidoreductase activity;GO:0046872//metal ion binding;GO:0004528//phosphodiesterase I activity;GO:0004844//uracil DNA N-glycosylase activity;GO:0003713//transcription coactivator activity;GO:0051059//NF-kappaB binding;GO:000…	GO:0045750//positive regulation of S phase of mitotic cell cycle;GO:0071417//cellular response to organic nitrogen;GO:0006310//DNA recombination;GO:0070301//cellular response to hydrogen peroxide;GO:0006355//regulation of transcription, DNA-dependent;GO:0007568//aging;GO:0043488//regulation of mRNA stability;GO:0045454//cell redox homeostasis;GO:0014912//negative regulation of smooth muscle cell …	gi|213021237|ref|NP_001132943.1|/0/DNA-(apurinic or apyrimidinic site) lyase [Sus scrofa]	ENSSSCT00000002390
ENSSSCG00000012371	AR	chrX	GO:0000790//nuclear chromatin;GO:0043234//protein complex;GO:0005654//nucleoplasm;GO:0030424//axon;GO:0005737//cytoplasm;GO:0030425//dendrite	GO:0043795//glyceraldehyde oxidoreductase activity;GO:0008013//beta-catenin binding;GO:0001085//RNA polymerase II transcription factor binding;GO:0044212//transcription regulatory region DNA binding;GO:0004882//androgen receptor activity;GO:0050681//androgen receptor binding;GO:0008270//zinc ion binding;GO:0003682//chromatin binding;GO:0005497//androgen binding;GO:0043565//sequence-specific DNA b…	GO:0032868//response to insulin stimulus;GO:0001701//in utero embryonic development;GO:0045726//positive regulation of integrin biosynthetic process;GO:0008284//positive regulation of cell proliferation;GO:0043568//positive regulation of insulin-like growth factor receptor signaling pathway;GO:0045945//positive regulation of transcription from RNA polymerase III promoter;GO:0050680//negative regu…	gi|300669611|sp|Q9GKL7.3|ANDR_PIG/0/RecName: Full=Androgen receptor; AltName: Full=Dihydrotestosterone receptor; AltName: Full=Nuclear receptor subfamily 3 group C member 4	ENSSSCT00000013528
ENSSSCG00000013256	ARHGAP1	chr2	GO:0005829//cytosol;GO:0043231//intracellular membrane-bounded organelle;GO:0001726//ruffle;GO:0005886//plasma membrane	GO:0005070//SH3/SH2 adaptor activity;GO:0030675//Rac GTPase activator activity;GO:0017124//SH3 domain binding	GO:0032855//positive regulation of Rac GTPase activity	gi|335281954|ref|XP_003122873.2|/0/PREDICTED: rho GTPase-activating protein 1 [Sus scrofa]	ENSSSCT00000014480
ENSSSCG00000012042	ATP5O	chr13	GO:0005753//mitochondrial proton-transporting ATP synthase complex;GO:0005886//plasma membrane	GO:0008144//drug binding;GO:0046933//hydrogen ion transporting ATP synthase activity, rotational mechanism;GO:0016887//ATPase activity	GO:0042777//plasma membrane ATP synthesis coupled proton transport;GO:0006200//ATP catabolic process;GO:0022904//respiratory electron transport chain;GO:0042776//mitochondrial ATP synthesis coupled proton transport	gi|113205874|ref|NP_001038071.1|/5.60642e-111/ATP synthase subunit O, mitochondrial precursor [Sus scrofa]	ENSSSCT00000013174
ENSSSCG00000001815	BLM	chr7	GO:0000800//lateral element;GO:0005657//replication fork;GO:0016363//nuclear matrix;GO:0016605//PML body;GO:0000781//chromosome, telomeric region;GO:0045120//pronucleus;GO:0005737//cytoplasm;GO:0001673//male germ cell nucleus;GO:0005730//nucleolus	GO:0003697//single-stranded DNA binding;GO:0002039//p53 binding;GO:0000405//bubble DNA binding;GO:0005524//ATP binding;GO:0009378//four-way junction helicase activity;GO:0043140//ATP-dependent 3'-5' DNA helicase activity;GO:0051880//G-quadruplex DNA binding	GO:0010165//response to X-ray;GO:0031572//G2 DNA damage checkpoint;GO:0000085//G2 phase of mitotic cell cycle;GO:0048478//replication fork protection;GO:0006200//ATP catabolic process;GO:0000723//telomere maintenance;GO:0051782//negative regulation of cell division;GO:0046641//positive regulation of alpha-beta T cell proliferation;GO:0000733//DNA strand renaturation;GO:0045950//negative regulatio…	gi|178056740|ref|NP_001116556.1|/0/Bloom syndrome protein [Sus scrofa]	ENSSSCT00000002034
ENSSSCG00000013302	CAT	chr2	GO:0005764//lysosome;GO:0005783//endoplasmic reticulum;GO:0005829//cytosol;GO:0005759//mitochondrial matrix;GO:0005758//mitochondrial intermembrane space;GO:0005778//peroxisomal membrane;GO:0005886//plasma membrane;GO:0005794//Golgi apparatus;GO:0005782//peroxisomal matrix	GO:0047962//glycine N-benzoyltransferase activity;GO:0042803//protein homodimerization activity;GO:0004046//aminoacylase activity;GO:0047961//glycine N-acyltransferase activity;GO:0050661//NADP binding;GO:0005102//receptor binding;GO:0046872//metal ion binding;GO:0020037//heme binding;GO:0004096//catalase activity;GO:0019899//enzyme binding	GO:0042744//hydrogen peroxide catabolic process;GO:0006641//triglyceride metabolic process;GO:0006805//xenobiotic metabolic process;GO:0042697//menopause;GO:0051289//protein homotetramerization;GO:0032787//monocarboxylic acid metabolic process;GO:0006195//purine nucleotide catabolic process;GO:0032088//negative regulation of NF-kappaB transcription factor activity;GO:0008203//cholesterol metaboli…	gi|356460899|ref|NP_999466.2|/0/catalase [Sus scrofa]	ENSSSCT00000014528
ENSSSCG00000010214	CDK1	chr14	GO:0030496//midbody;GO:0005829//cytosol;GO:0005654//nucleoplasm;GO:0005876//spindle microtubule;GO:0005739//mitochondrion;GO:0005815//microtubule organizing center	GO:0008353//RNA polymerase II carboxy-terminal domain kinase activity;GO:0004693//cyclin-dependent protein kinase activity;GO:0005524//ATP binding;GO:0030332//cyclin binding;GO:0035173//histone kinase activity;GO:0030544//Hsp70 protein binding	GO:0006461//protein complex assembly;GO:0045995//regulation of embryonic development;GO:0055015//ventricular cardiac muscle cell development;GO:0006281//DNA repair;GO:0034138//toll-like receptor 3 signaling pathway;GO:0007411//axon guidance;GO:0051301//cell division;GO:0034142//toll-like receptor 4 signaling pathway;GO:0014075//response to amine stimulus;GO:0008063//Toll signaling pathway;GO:0000…	gi|226533707|ref|NP_001152776.1|/1.57157e-169/cell division cycle 2 [Sus scrofa]	ENSSSCT00000011180
ENSSSCG00000027580	DBN1	chrGL896061.1	GO:0005737//cytoplasm;GO:0005921//gap junction;GO:0005886//plasma membrane;GO:0015629//actin cytoskeleton	GO:0003779//actin binding;GO:0005522//profilin binding	GO:0048699//generation of neurons;GO:0007015//actin filament organization;GO:0032507//maintenance of protein location in cell;GO:0010644//cell communication by electrical coupling;GO:0061351//neural precursor cell proliferation;GO:0010643//cell communication by chemical coupling	gi|335310291|ref|XP_003361965.1|/0/PREDICTED: drebrin-like, partial [Sus scrofa]	ENSSSCT00000027518
ENSSSCG00000007268	E2F1	chr17	GO:0035189//Rb-E2F complex;GO:0005739//mitochondrion	GO:0003714//transcription corepressor activity;GO:0001047//core promoter binding;GO:0043565//sequence-specific DNA binding;GO:0003700//sequence-specific DNA binding transcription factor activity;GO:0008134//transcription factor binding	GO:0000085//G2 phase of mitotic cell cycle;GO:0000080//G1 phase of mitotic cell cycle;GO:2000045//regulation of G1/S transition of mitotic cell cycle;GO:0007283//spermatogenesis;GO:0030900//forebrain development;GO:0006915//apoptotic process;GO:0048255//mRNA stabilization;GO:0071456//cellular response to hypoxia;GO:0000077//DNA damage checkpoint;GO:0071398//cellular response to fatty acid;GO:0071…	gi|350594846|ref|XP_001926915.3|/0/PREDICTED: transcription factor E2F1-like [Sus scrofa]	ENSSSCT00000007953
ENSSSCG00000025675	EEF2	chr2	GO:0005829//cytosol;GO:0005844//polysome	GO:0003746//translation elongation factor activity;GO:0003924//GTPase activity;GO:0005525//GTP binding	GO:0006414//translational elongation;GO:0006184//GTP catabolic process	gi|335282386|ref|XP_003354050.1|/0/PREDICTED: elongation factor 2 [Sus scrofa]	ENSSSCT00000031794
ENSSSCG00000008397	EFEMP1	chr3	GO:0005615//extracellular space;GO:0005578//proteinaceous extracellular matrix	GO:0005509//calcium ion binding;GO:0005006//epidermal growth factor-activated receptor activity;GO:0008083//growth factor activity;GO:0005154//epidermal growth factor receptor binding	GO:0018108//peptidyl-tyrosine phosphorylation;GO:0006355//regulation of transcription, DNA-dependent;GO:0007601//visual perception;GO:0032331//negative regulation of chondrocyte differentiation;GO:0007173//epidermal growth factor receptor signaling pathway	gi|346716350|ref|NP_001231190.1|/0/EGF-containing fibulin-like extracellular matrix protein 1 precursor [Sus scrofa]	ENSSSCT00000009194
ENSSSCG00000022126	EGFR	chrJH118990.1	GO:0016323//basolateral plasma membrane;GO:0005615//extracellular space;GO:0045121//membrane raft;GO:0070435//Shc-EGFR complex;GO:0000139//Golgi membrane;GO:0048471//perinuclear region of cytoplasm;GO:0016021//integral to membrane;GO:0030122//AP-2 adaptor complex;GO:0010008//endosome membrane;GO:0031965//nuclear membrane;GO:0005789//endoplasmic reticulum membrane	GO:0003690//double-stranded DNA binding;GO:0004716//receptor signaling protein tyrosine kinase activity;GO:0004709//MAP kinase kinase kinase activity;GO:0005006//epidermal growth factor-activated receptor activity;GO:0042802//identical protein binding;GO:0005524//ATP binding;GO:0046982//protein heterodimerization activity;GO:0019903//protein phosphatase binding;GO:0051015//actin filament binding;…	GO:0048146//positive regulation of fibroblast proliferation;GO:0023014//signal transduction by phosphorylation;GO:0043006//activation of phospholipase A2 activity by calcium-mediated signaling;GO:0007411//axon guidance;GO:0045429//positive regulation of nitric oxide biosynthetic process;GO:0045739//positive regulation of DNA repair;GO:0035413//positive regulation of catenin import into nucleus;GO…	gi|146741286|dbj|BAF62298.1|/0/epidermal growth factor receptor [Sus scrofa]	ENSSSCT00000023216
ENSSSCG00000000600	EPS8	chr5	GO:0017146//N-methyl-D-aspartate selective glutamate receptor complex;GO:0014069//postsynaptic density	GO:0005070//SH3/SH2 adaptor activity;GO:0016301//kinase activity	GO:0008344//adult locomotory behavior;GO:0051017//actin filament bundle assembly;GO:0031532//actin cytoskeleton reorganization;GO:0048149//behavioral response to ethanol;GO:0016310//phosphorylation;GO:0008283//cell proliferation;GO:0007173//epidermal growth factor receptor signaling pathway	gi|311256096|ref|XP_003126504.1|/0/PREDICTED: epidermal growth factor receptor kinase substrate 8 [Sus scrofa]	ENSSSCT00000000645
ENSSSCG00000015721	ERCC3	chr15	GO:0005675//holo TFIIH complex	GO:0003684//damaged DNA binding;GO:0008022//protein C-terminus binding;GO:0047485//protein N-terminus binding;GO:0008353//RNA polymerase II carboxy-terminal domain kinase activity;GO:0004003//ATP-dependent DNA helicase activity;GO:0008134//transcription factor binding;GO:0005524//ATP binding;GO:0043138//3'-5' DNA helicase activity	GO:0006367//transcription initiation from RNA polymerase II promoter;GO:0000718//nucleotide-excision repair, DNA damage removal;GO:0009650//UV protection;GO:0006370//7-methylguanosine mRNA capping;GO:0006362//transcription elongation from RNA polymerase I promoter;GO:0000075//cell cycle checkpoint;GO:0006283//transcription-coupled nucleotide-excision repair;GO:0006363//termination of RNA polymera…	gi|335302531|ref|XP_003133336.2|/0/PREDICTED: TFIIH basal transcription factor complex helicase XPB subunit-like [Sus scrofa]	ENSSSCT00000017121
ENSSSCG00000028688	ERCC5	chrGL894027.2	GO:0005675//holo TFIIH complex	GO:0047485//protein N-terminus binding;GO:0003690//double-stranded DNA binding;GO:0000405//bubble DNA binding;GO:0004520//endodeoxyribonuclease activity;GO:0003697//single-stranded DNA binding;GO:0042803//protein homodimerization activity	GO:0000718//nucleotide-excision repair, DNA damage removal;GO:0006283//transcription-coupled nucleotide-excision repair;GO:0010225//response to UV-C;GO:0006295//nucleotide-excision repair, DNA incision, 3'-to lesion;GO:0009650//UV protection;GO:0043066//negative regulation of apoptotic process;GO:0044707	gi|301758086|ref|XP_002914899.1|/0/PREDICTED: DNA repair protein complementing XP-G cells-like [Ailuropoda melanoleuca]	ENSSSCT00000029959
ENSSSCG00000002383	FOS	chr7	GO:0043005//neuron projection;GO:0016020//membrane;GO:0005730//nucleolus;GO:0005667//transcription factor complex	GO:0046982//protein heterodimerization activity;GO:0044212//transcription regulatory region DNA binding;GO:0043565//sequence-specific DNA binding;GO:0003700//sequence-specific DNA binding transcription factor activity;GO:0003690//double-stranded DNA binding;GO:0008134//transcription factor binding;GO:0070412//R-SMAD binding	GO:0071277//cellular response to calcium ion;GO:0032496//response to lipopolysaccharide;GO:0030431//sleep;GO:0007179//transforming growth factor beta receptor signaling pathway;GO:0008063//Toll signaling pathway;GO:0034142//toll-like receptor 4 signaling pathway;GO:0034614//cellular response to reactive oxygen species;GO:0051412//response to corticosterone stimulus;GO:0009612//response to mechani…	gi|178057282|ref|NP_001116585.1|/0/proto-oncogene c-Fos [Sus scrofa]	ENSSSCT00000002650
ENSSSCG00000004387	FOXO3	chr1	GO:0016020//membrane;GO:0005829//cytosol;GO:0005667//transcription factor complex	GO:0019901//protein kinase binding;GO:0003705//RNA polymerase II distal enhancer sequence-specific DNA binding transcription factor activity;GO:0043565//sequence-specific DNA binding;GO:0003690//double-stranded DNA binding;GO:0008134//transcription factor binding;GO:0008301//DNA binding, bending	GO:0009888//tissue development;GO:0000122//negative regulation of transcription from RNA polymerase II promoter;GO:0001542//ovulation from ovarian follicle;GO:0042127//regulation of cell proliferation;GO:0048011//neurotrophin TRK receptor signaling pathway;GO:0008286//insulin receptor signaling pathway;GO:0001544//initiation of primordial ovarian follicle growth;GO:0007389//pattern specification …	gi|209969898|ref|NP_001129431.1|/0/forkhead box protein O3 [Sus scrofa]	ENSSSCT00000004849
ENSSSCG00000017206	GRB2	chr12	GO:0070436//Grb2-EGFR complex;GO:0012506//vesicle membrane;GO:0005794//Golgi apparatus;GO:0005829//cytosol;GO:0008180//signalosome;GO:0005768//endosome	GO:0005154//epidermal growth factor receptor binding;GO:0019901//protein kinase binding;GO:0046875//ephrin receptor binding;GO:0019904//protein domain specific binding;GO:0001784//phosphotyrosine binding;GO:0043560//insulin receptor substrate binding;GO:0042802//identical protein binding;GO:0019903//protein phosphatase binding;GO:0005070//SH3/SH2 adaptor activity;GO:0005168//neurotrophin TRKA rec…	GO:0007411//axon guidance;GO:0051291//protein heterooligomerization;GO:0007265//Ras protein signal transduction;GO:0042059//negative regulation of epidermal growth factor receptor signaling pathway;GO:0048011//neurotrophin TRK receptor signaling pathway;GO:0007267//cell-cell signaling;GO:0030168//platelet activation;GO:0008286//insulin receptor signaling pathway;GO:0031295//T cell costimulation;G…	gi|4504111|ref|NP_002077.1|/2.14059e-127/growth factor receptor-bound protein 2 isoform 1 [Homo sapiens]	ENSSSCT00000018731
ENSSSCG00000004432	HDAC2	chr1	GO:0005657//replication fork;GO:0035098//ESC/E(Z) complex;GO:0016581//NuRD complex;GO:0000792//heterochromatin;GO:0005737//cytoplasm;GO:0005667//transcription factor complex;GO:0016580//Sin3 complex	GO:0003700//sequence-specific DNA binding transcription factor activity;GO:0097372//NAD-dependent histone deacetylase activity (H3-K18 specific);GO:0008134//transcription factor binding;GO:0046969//NAD-dependent histone deacetylase activity (H3-K9 specific);GO:0032041//NAD-dependent histone deacetylase activity (H3-K14 specific);GO:0043565//sequence-specific DNA binding;GO:0046970//NAD-dependent …	GO:0021766//hippocampus development;GO:0045862//positive regulation of proteolysis;GO:0010870//positive regulation of receptor biosynthetic process;GO:0045347//negative regulation of MHC class II biosynthetic process;GO:0008284//positive regulation of cell proliferation;GO:0006344//maintenance of chromatin silencing;GO:0070933//histone H4 deacetylation;GO:0051091//positive regulation of sequence-…	gi|332213071|ref|XP_003255642.1|/0/PREDICTED: histone deacetylase 2-like isoform 1 [Nomascus leucogenys]	ENSSSCT00000004897
ENSSSCG00000010486	HELLS	chr14	GO:0005634//nucleus;GO:0005721//centromeric heterochromatin	GO:0004386//helicase activity;GO:0003677//DNA binding;GO:0003682//chromatin binding;GO:0005524//ATP binding	GO:0006346//methylation-dependent chromatin silencing;GO:0051301//cell division;GO:0046651//lymphocyte proliferation;GO:0010216//maintenance of DNA methylation;GO:0001655//urogenital system development;GO:0007067//mitosis;GO:0031508//centromeric heterochromatin assembly	gi|335302013|ref|XP_003359348.1|/0/PREDICTED: lymphoid-specific helicase isoform 2 [Sus scrofa]	ENSSSCT00000011474
ENSSSCG00000009704	HMGB2	chr14	GO:0043234//protein complex;GO:0005654//nucleoplasm;GO:0005615//extracellular space;GO:0000793//condensed chromosome;GO:0048471//perinuclear region of cytoplasm;GO:0005730//nucleolus	GO:0003700//sequence-specific DNA binding transcription factor activity;GO:0008289//lipid binding;GO:0003690//double-stranded DNA binding;GO:0003697//single-stranded DNA binding;GO:0031493//nucleosomal histone binding;GO:0044212//transcription regulatory region DNA binding;GO:0050786//RAGE receptor binding;GO:0019904//protein domain specific binding;GO:0008301//DNA binding, bending;GO:0042056//ch…	GO:0045892//negative regulation of transcription, DNA-dependent;GO:0050918//positive chemotaxis;GO:0051054//positive regulation of DNA metabolic process;GO:0033151//V(D)J recombination;GO:0007289//spermatid nucleus differentiation;GO:0045654//positive regulation of megakaryocyte differentiation;GO:0032075//positive regulation of nuclease activity;GO:0031100//organ regeneration;GO:0006309//apoptot…	gi|47522942|ref|NP_999228.1|/7.14923e-113/high mobility group protein B2 [Sus scrofa]	ENSSSCT00000010639
ENSSSCG00000017538	HOXB7	chr12	GO:0005634//nucleus	GO:0043565//sequence-specific DNA binding;GO:0005515//protein binding;GO:0003700//sequence-specific DNA binding transcription factor activity	GO:0048704//embryonic skeletal system morphogenesis;GO:0009952//anterior/posterior pattern specification;GO:0006355//regulation of transcription, DNA-dependent;GO:0090190//positive regulation of branching involved in ureteric bud morphogenesis;GO:0030099//myeloid cell differentiation	gi|311267496|ref|XP_003131597.1|/1.06796e-123/PREDICTED: homeobox protein Hox-B7-like [Sus scrofa]	ENSSSCT00000019092
ENSSSCG00000002535	HSP90AA1	chr7	GO:0042470//melanosome;GO:0005829//cytosol;GO:0005886//plasma membrane	GO:0030911//TPR domain binding;GO:0030235//nitric-oxide synthase regulator activity;GO:0051082//unfolded protein binding;GO:0016887//ATPase activity;GO:0042803//protein homodimerization activity;GO:0005524//ATP binding	GO:0007411//axon guidance;GO:0051131//chaperone-mediated protein complex assembly;GO:0045040//protein import into mitochondrial outer membrane;GO:0045429//positive regulation of nitric oxide biosynthetic process;GO:0050999//regulation of nitric-oxide synthase activity;GO:0007165//signal transduction;GO:0042026//protein refolding;GO:0006200//ATP catabolic process;GO:0000086//G2/M transition of mit…	gi|126571549|gb|ABO21406.1|/2.84344e-131/heat shock protein 90 alpha [Ovis aries]	ENSSSCT00000002815
ENSSSCG00000016077	HSPD1	chr15	GO:0009986//cell surface;GO:0046696//lipopolysaccharide receptor complex;GO:0005829//cytosol;GO:0005759//mitochondrial matrix;GO:0005615//extracellular space;GO:0044459//plasma membrane part;GO:0019907//cyclin-dependent protein kinase activating kinase holoenzyme complex;GO:0005769//early endosome;GO:0030141//secretory granule;GO:0030135//coated vesicle;GO:0005743//mitochondrial inner membrane;GO…	GO:0051087//chaperone binding;GO:0051082//unfolded protein binding;GO:0003697//single-stranded DNA binding;GO:0001530//lipopolysaccharide binding;GO:0002039//p53 binding;GO:0005524//ATP binding;GO:0043498//cell surface binding;GO:0016887//ATPase activity;GO:0003688//DNA replication origin binding;GO:0002039//p53 binding;GO:0051087//chaperone binding;GO:0051082//unfolded protein binding;GO:0043498…	GO:0043065//positive regulation of apoptotic process;GO:0032755//positive regulation of interleukin-6 production;GO:0051131//chaperone-mediated protein complex assembly;GO:0042026//protein refolding;GO:0032735//positive regulation of interleukin-12 production;GO:0032729//positive regulation of interferon-gamma production;GO:0043032//positive regulation of macrophage activation;GO:0006458//'de nov…	gi|359811347|ref|NP_001241645.1|/0/60 kDa heat shock protein, mitochondrial [Sus scrofa]	ENSSSCT00000017505
ENSSSCG00000000857	IGF1	chr5	GO:0016942//insulin-like growth factor binding protein complex;GO:0031093//platelet alpha granule lumen;GO:0016942//insulin-like growth factor binding protein complex;GO:0031093//platelet alpha granule lumen;GO:0016942//insulin-like growth factor binding protein complex;GO:0031093//platelet alpha granule lumen;GO:0005614//interstitial matrix;GO:0016942//insulin-like growth factor binding protein …	GO:0008083//growth factor activity;GO:0005158//insulin receptor binding;GO:0005179//hormone activity;GO:0005159//insulin-like growth factor receptor binding;GO:0005178//integrin binding;GO:0008083//growth factor activity;GO:0005158//insulin receptor binding;GO:0005179//hormone activity;GO:0005159//insulin-like growth factor receptor binding;GO:0005178//integrin binding;GO:0008083//growth factor a…	GO:0048146//positive regulation of fibroblast proliferation;GO:0014904//myotube cell development;GO:0021940//positive regulation of cerebellar granule cell precursor proliferation;GO:0060509//Type I pneumocyte differentiation;GO:0060766//negative regulation of androgen receptor signaling pathway;GO:0045821//positive regulation of glycolysis;GO:0048754//branching morphogenesis of an epithelial tub…	gi|283826482|gb|ADB43569.1|/2.02957e-95/insulin-like growth factor I [Sus scrofa]	ENSSSCT00000035532
ENSSSCG00000016832	IL7R	chr16	GO:0016021//integral to membrane;GO:0005576//extracellular region;GO:0009897//external side of plasma membrane;GO:0016021//integral to membrane;GO:0005576//extracellular region;GO:0009897//external side of plasma membrane;GO:0016021//integral to membrane;GO:0009897//external side of plasma membrane;GO:0016021//integral to membrane;GO:0005576//extracellular region;GO:0009897//external side of plas…	GO:0005515//protein binding;GO:0003823//antigen binding;GO:0004917//interleukin-7 receptor activity;GO:0005515//protein binding;GO:0003823//antigen binding;GO:0004917//interleukin-7 receptor activity;GO:0005515//protein binding;GO:0003823//antigen binding;GO:0004917//interleukin-7 receptor activity;GO:0005515//protein binding;GO:0003823//antigen binding;GO:0004917//interleukin-7 receptor activity…	GO:0000018//regulation of DNA recombination;GO:0010628//positive regulation of gene expression;GO:0000902//cell morphogenesis;GO:0033089//positive regulation of T cell differentiation in thymus;GO:0002377//immunoglobulin production;GO:0008361//regulation of cell size;GO:0042100//B cell proliferation;GO:0001915//negative regulation of T cell mediated cytotoxicity;GO:0048535//lymph node development…	gi|225735711|ref|NP_001139600.1|/6.63544e-57/interleukin-7 receptor subunit alpha precursor [Sus scrofa]	ENSSSCT00000018327
ENSSSCG00000013564	INSR	chr2	GO:0016021//integral to membrane;GO:0005901//caveola;GO:0005829//cytosol;GO:0010008//endosome membrane;GO:0045202//synapse;GO:0005634//nucleus;GO:0005899//insulin receptor complex;GO:0005901//caveola;GO:0005829//cytosol;GO:0010008//endosome membrane;GO:0045202//synapse;GO:0005634//nucleus;GO:0005899//insulin receptor complex	GO:0043560//insulin receptor substrate binding;GO:0004714//transmembrane receptor protein tyrosine kinase activity;GO:0005524//ATP binding;GO:0043548//phosphatidylinositol 3-kinase binding;GO:0005525//GTP binding;GO:0031995//insulin-like growth factor II binding;GO:0043548//phosphatidylinositol 3-kinase binding;GO:0043423//3-phosphoinositide-dependent protein kinase binding;GO:0042169//SH2 domain…	GO:0046777//protein autophosphorylation;GO:0007169//transmembrane receptor protein tyrosine kinase signaling pathway;GO:0032148//activation of protein kinase B activity;GO:0045995//regulation of embryonic development;GO:0023014//signal transduction by phosphorylation;GO:0008284//positive regulation of cell proliferation;GO:0045429//positive regulation of nitric oxide biosynthetic process;GO:00097…	gi|350580602|ref|XP_003123202.3|/0/PREDICTED: insulin receptor [Sus scrofa]	ENSSSCT00000034530
ENSSSCG00000025729	IRS1	chr15	GO:0005901//caveola;GO:0005829//cytosol;GO:0005634//nucleus;GO:0005899//insulin receptor complex	GO:0005080//protein kinase C binding;GO:0043548//phosphatidylinositol 3-kinase binding;GO:0005543//phospholipid binding;GO:0042169//SH2 domain binding;GO:0005159//insulin-like growth factor receptor binding;GO:0005010//insulin-like growth factor-activated receptor activity;GO:0005158//insulin receptor binding;GO:0005068//transmembrane receptor protein tyrosine kinase adaptor activity	GO:0010468//regulation of gene expression;GO:0002053//positive regulation of mesenchymal cell proliferation;GO:0090275//negative regulation of somatostatin secretion;GO:0060397//JAK-STAT cascade involved in growth hormone signaling pathway;GO:0043491//protein kinase B signaling cascade;GO:0046676//negative regulation of insulin secretion;GO:0070094//positive regulation of glucagon secretion;GO:00…	gi|347300209|ref|NP_001231418.1|/0/insulin receptor substrate 1 [Sus scrofa]	ENSSSCT00000023756
ENSSSCG00000009347	KL	chr11	GO:0005615//extracellular space;GO:0005887//integral to plasma membrane	GO:0004566//beta-glucuronidase activity;GO:0043169//cation binding;GO:0004871//signal transducer activity;GO:0005104//fibroblast growth factor receptor binding;GO:0005499//vitamin D binding;GO:0017134//fibroblast growth factor binding;GO:0005179//hormone activity;GO:0008422//beta-glucosidase activity	GO:0008286//insulin receptor signaling pathway;GO:0002526//acute inflammatory response;GO:0005975//carbohydrate metabolic process;GO:0090080//positive regulation of MAPKKK cascade by fibroblast growth factor receptor signaling pathway;GO:0007568//aging;GO:0030501//positive regulation of bone mineralization;GO:0006112//energy reserve metabolic process	gi|350589785|ref|XP_003357867.2|/0/PREDICTED: LOW QUALITY PROTEIN: klotho [Sus scrofa]	ENSSSCT00000010244
ENSSSCG00000014248	LMNB1	chr2	GO:0005654//nucleoplasm;GO:0005637//nuclear inner membrane;GO:0005638//lamin filament;GO:0016363//nuclear matrix	GO:0005198//structural molecule activity;GO:0043274//phospholipase binding;GO:0008432//JUN kinase binding	GO:0006921//cellular component disassembly involved in execution phase of apoptosis;GO:0031662//positive regulation of cyclin-dependent protein serine/threonine kinase activity involved in G2/M;GO:0046330//positive regulation of JNK cascade	gi|335283403|ref|XP_003123930.2|/0/PREDICTED: lamin-B1 [Sus scrofa]	ENSSSCT00000015568
ENSSSCG00000000488	MDM2	chr5	GO:0043234//protein complex;GO:0005829//cytosol;GO:0016604//nuclear body;GO:0005886//plasma membrane;GO:0030666//endocytic vesicle membrane;GO:0005730//nucleolus	GO:0002039//p53 binding;GO:0097110//scaffold protein binding;GO:0004842//ubiquitin-protein ligase activity;GO:0042802//identical protein binding;GO:0008270//zinc ion binding;GO:0019899//enzyme binding	GO:0006461//protein complex assembly;GO:0008284//positive regulation of cell proliferation;GO:0007268//synaptic transmission;GO:0006977//DNA damage response, signal transduction by p53 class mediator resulting in cell cycle arrest;GO:0048011//neurotrophin TRK receptor signaling pathway;GO:0071456//cellular response to hypoxia;GO:0007089//traversing start control point of mitotic cell cycle;GO:001…	gi|157427730|ref|NP_001098773.1|/0/E3 ubiquitin-protein ligase Mdm2 [Sus scrofa]	ENSSSCT00000000526
ENSSSCG00000024222	MLH1	chr13	GO:0005712//chiasma;GO:0032389//MutLalpha complex;GO:0001673//male germ cell nucleus;GO:0000795//synaptonemal complex;GO:0032390//MutLbeta complex	GO:0032407//MutSalpha complex binding;GO:0003697//single-stranded DNA binding;GO:0032137//guanine/thymine mispair binding;GO:0005524//ATP binding;GO:0016887//ATPase activity	GO:0071407//cellular response to organic cyclic compound;GO:0000289//nuclear-transcribed mRNA poly(A) tail shortening;GO:0051257//spindle midzone assembly involved in meiosis;GO:0006298//mismatch repair;GO:0000712//resolution of meiotic recombination intermediates;GO:0016446//somatic hypermutation of immunoglobulin genes;GO:0006200//ATP catabolic process;GO:0007283//spermatogenesis;GO:0043060//me…	gi|298160978|ref|NP_001165838.1|/0/DNA mismatch repair protein Mlh1 [Sus scrofa]	ENSSSCT00000027443
ENSSSCG00000003413	MTOR	chr6	GO:0043025//neuronal cell body;GO:0070438//mTOR-FKBP12-rapamycin complex;GO:0031931//TORC1 complex;GO:0005741//mitochondrial outer membrane;GO:0005789//endoplasmic reticulum membrane;GO:0016605//PML body;GO:0031932//TORC2 complex;GO:0005942//phosphatidylinositol 3-kinase complex;GO:0030425//dendrite;GO:0000139//Golgi membrane;GO:0005764//lysosome	GO:0051219//phosphoprotein binding;GO:0001156//TFIIIC-class transcription factor binding;GO:0043022//ribosome binding;GO:0001032//RNA polymerase III type 3 promoter DNA binding;GO:0004674//protein serine/threonine kinase activity;GO:0019904//protein domain specific binding;GO:0001031//RNA polymerase III type 2 promoter DNA binding;GO:0005524//ATP binding;GO:0001030//RNA polymerase III type 1 prom…	GO:0007173//epidermal growth factor receptor signaling pathway;GO:0032314//regulation of Rac GTPase activity;GO:0045945//positive regulation of transcription from RNA polymerase III promoter;GO:0030163//protein catabolic process;GO:0046777//protein autophosphorylation;GO:0050731//positive regulation of peptidyl-tyrosine phosphorylation;GO:0010831//positive regulation of myotube differentiation;GO…	gi|68533045|dbj|BAE06077.1|/0/FRAP1 variant protein [Homo sapiens]	ENSSSCT00000003786
ENSSSCG00000008334	MXD1	chr3	GO:0005730//nucleolus;GO:0005739//mitochondrion	GO:0003700//sequence-specific DNA binding transcription factor activity;GO:0003677//DNA binding;GO:0003714//transcription corepressor activity	GO:0006351//transcription, DNA-dependent;GO:0008283//cell proliferation;GO:0007275//multicellular organismal development	gi|335285333|ref|XP_003354830.1|/1.26969e-120/PREDICTED: max dimerization protein 1 isoform 1 [Sus scrofa]	ENSSSCT00000009126
ENSSSCG00000022128	MXI1	chr14	GO:0005737//cytoplasm;GO:0005634//nucleus	GO:0003677//DNA binding	GO:0000122//negative regulation of transcription from RNA polymerase II promoter	gi|403259531|ref|XP_003922263.1|/6.06236e-77/PREDICTED: max-interacting protein 1 [Saimiri boliviensis boliviensis]	ENSSSCT00000023976
ENSSSCG00000005965	MYC	chr4	GO:0043234//protein complex;GO:0030424//axon;GO:0016604//nuclear body;GO:0005819//spindle;GO:0005730//nucleolus	GO:0003700//sequence-specific DNA binding transcription factor activity;GO:0070491//repressing transcription factor binding;GO:0032403//protein complex binding;GO:0070888//E-box binding	GO:0048146//positive regulation of fibroblast proliferation;GO:0010332//response to gamma radiation;GO:0016485//protein processing;GO:0032091//negative regulation of protein binding;GO:2000573//positive regulation of DNA biosynthetic process;GO:0032873//negative regulation of stress-activated MAPK cascade;GO:0045656//negative regulation of monocyte differentiation;GO:0042474//middle ear morphogen…	gi|229558902|gb|ACQ76904.1|/0/myc proto-oncogene protein [Sus scrofa]	ENSSSCT00000006548
ENSSSCG00000015987	NFE2L2	chr15	GO:0000785//chromatin;GO:0005829//cytosol;GO:0005813//centrosome;GO:0005886//plasma membrane;GO:0005634//nucleus	GO:0046983//protein dimerization activity;GO:0019904//protein domain specific binding;GO:0043565//sequence-specific DNA binding;GO:0003700//sequence-specific DNA binding transcription factor activity	GO:0045995//regulation of embryonic development;GO:2000121//regulation of removal of superoxide radicals;GO:0045944//positive regulation of transcription from RNA polymerase II promoter;GO:0030194//positive regulation of blood coagulation;GO:0030968//endoplasmic reticulum unfolded protein response;GO:2000379//positive regulation of reactive oxygen species metabolic process	gi|350593628|ref|XP_003483730.1|/0/PREDICTED: nuclear factor erythroid 2-related factor 2 isoform 2 [Sus scrofa]	ENSSSCT00000017408
ENSSSCG00000025008	NRG1	chr15	GO:0016324//apical plasma membrane;GO:0031594//neuromuscular junction;GO:0005615//extracellular space;GO:0005737//cytoplasm;GO:0005887//integral to plasma membrane	GO:0003712//transcription cofactor activity;GO:0008083//growth factor activity;GO:0005176//ErbB-2 class receptor binding;GO:0030296//protein tyrosine kinase activator activity;GO:0043125//ErbB-3 class receptor binding	GO:0045892//negative regulation of transcription, DNA-dependent;GO:0043497//regulation of protein heterodimerization activity;GO:0000902//cell morphogenesis;GO:0043624//cellular protein complex disassembly;GO:0007171//activation of transmembrane receptor protein tyrosine kinase activity;GO:0007416//synapse assembly;GO:0042177//negative regulation of protein catabolic process;GO:0060045//positive …	gi|291386088|ref|XP_002709590.1|/0/PREDICTED: neuregulin 1 isoform 1 [Oryctolagus cuniculus]	ENSSSCT00000026396
ENSSSCG00000023660	PARP1	chr10	GO:0005730//nucleolus;GO:0005667//transcription factor complex;GO:0005635//nuclear envelope	GO:0008270//zinc ion binding;GO:0051287//NAD binding;GO:0047485//protein N-terminus binding;GO:0003950//NAD+ ADP-ribosyltransferase activity;GO:0003677//DNA binding;GO:0008134//transcription factor binding	GO:0006367//transcription initiation from RNA polymerase II promoter;GO:0000122//negative regulation of transcription from RNA polymerase II promoter;GO:0042769//DNA damage response, detection of DNA damage;GO:0070212//protein poly-ADP-ribosylation;GO:0032869//cellular response to insulin stimulus;GO:0007179//transforming growth factor beta receptor signaling pathway;GO:0040009//regulation of gro…	gi|335296118|ref|XP_003357689.1|/0/PREDICTED: poly [ADP-ribose] polymerase 1 [Sus scrofa]	ENSSSCT00000028077
ENSSSCG00000000006	PPARA	chr5	GO:0005654//nucleoplasm	GO:0004879//ligand-activated sequence-specific DNA binding RNA polymerase II transcription factor activity;GO:0008289//lipid binding;GO:0003707//steroid hormone receptor activity;GO:0001103//RNA polymerase II repressing transcription factor binding;GO:0008144//drug binding;GO:0019904//protein domain specific binding;GO:0008270//zinc ion binding;GO:0031624//ubiquitin conjugating enzyme binding;GO:…	GO:0032868//response to insulin stimulus;GO:0007507//heart development;GO:0042157//lipoprotein metabolic process;GO:0032099//negative regulation of appetite;GO:0045776//negative regulation of blood pressure;GO:0045820//negative regulation of glycolysis;GO:0070166//enamel mineralization;GO:0001666//response to hypoxia;GO:0008544//epidermis development;GO:0072369//regulation of lipid transport by p…	gi|113205560|ref|NP_001037991.1|/0/peroxisome proliferator-activated receptor alpha [Sus scrofa]	ENSSSCT00000000007
ENSSSCG00000012913	PPP1CA	chr2	GO:0043197//dendritic spine;GO:0000164//protein phosphatase type 1 complex;GO:0005730//nucleolus;GO:0005829//cytosol;GO:0072357//PTW/PP1 phosphatase complex;GO:0070688//MLL5-L complex;GO:0043204//perikaryon;GO:0042587//glycogen granule	GO:0005515//protein binding;GO:0043021//ribonucleoprotein complex binding;GO:0046872//metal ion binding;GO:0004722//protein serine/threonine phosphatase activity	GO:0005981//regulation of glycogen catabolic process;GO:0030324//lung development;GO:0030512//negative regulation of transforming growth factor beta receptor signaling pathway;GO:0007143//female meiosis;GO:0051301//cell division;GO:0019433//triglyceride catabolic process;GO:0005979//regulation of glycogen biosynthetic process;GO:0006417//regulation of translation;GO:0048754//branching morphogenes…	gi|405945066|pdb|4G9J|A/0/Chain A, Protein SerTHR PHOSPHATASE-1 In Complex With Cell-Permeable Peptide	ENSSSCT00000014116
ENSSSCG00000029569	PROP1	chr2	GO:0005667//transcription factor complex	GO:0008022//protein C-terminus binding;GO:0003700//sequence-specific DNA binding transcription factor activity;GO:0000976//transcription regulatory region sequence-specific DNA binding;GO:0003682//chromatin binding;GO:0008013//beta-catenin binding	GO:0060070//canonical Wnt receptor signaling pathway;GO:0000122//negative regulation of transcription from RNA polymerase II promoter;GO:0048850//hypophysis morphogenesis;GO:0060126//somatotropin secreting cell differentiation;GO:0043066//negative regulation of apoptotic process;GO:0001568//blood vessel development;GO:0021979//hypothalamus cell differentiation;GO:0045944//positive regulation of t…	gi|47575842|ref|NP_001001263.1|/3.44266e-136/homeobox protein prophet of Pit-1 [Sus scrofa]	ENSSSCT00000028015
ENSSSCG00000025217	PYCR1	chrGL892292.1	GO:0005759//mitochondrial matrix	GO:0042802//identical protein binding;GO:0000166//nucleotide binding;GO:0004735//pyrroline-5-carboxylate reductase activity	GO:0055114//oxidation-reduction process;GO:0034641//cellular nitrogen compound metabolic process;GO:0034599//cellular response to oxidative stress;GO:0055129//L-proline biosynthetic process	gi|335306864|ref|XP_003360607.1|/2.73571e-81/PREDICTED: pyrroline-5-carboxylate reductase 1, mitochondrial-like, partial [Sus scrofa]	ENSSSCT00000024578
ENSSSCG00000025736	RECQL4	chr4	GO:0044424//intracellular part;GO:0005737//cytoplasm;GO:0005634//nucleus;GO:0005737//cytoplasm;GO:0005634//nucleus;GO:0044424//intracellular part;GO:0044424//intracellular part	GO:0000405//bubble DNA binding;GO:0005524//ATP binding;GO:0043140//ATP-dependent 3'-5' DNA helicase activity;GO:0046872//metal ion binding;GO:0000405//bubble DNA binding;GO:0005524//ATP binding;GO:0043140//ATP-dependent 3'-5' DNA helicase activity;GO:0008270//zinc ion binding;GO:0000405//bubble DNA binding;GO:0005524//ATP binding;GO:0043140//ATP-dependent 3'-5' DNA helicase activity;GO:0008270//z…	GO:0045875//negative regulation of sister chromatid cohesion;GO:0048705//skeletal system morphogenesis;GO:0032508//DNA duplex unwinding;GO:0006281//DNA repair;GO:0043473//pigmentation;GO:0006260//DNA replication;GO:0008284//positive regulation of cell proliferation;GO:0000733//DNA strand renaturation;GO:0045875//negative regulation of sister chromatid cohesion;GO:0048705//skeletal system morphoge…	gi|311253251|ref|XP_003125487.1|/5.63093e-84/PREDICTED: ATP-dependent DNA helicase Q4 [Sus scrofa]	ENSSSCT00000036186
ENSSSCG00000030318	SDHC	chr4	GO:0016021//integral to membrane;GO:0005749//mitochondrial respiratory chain complex II	GO:0046872//metal ion binding;GO:0009055//electron carrier activity;GO:0020037//heme binding;GO:0000104//succinate dehydrogenase activity	GO:0006099//tricarboxylic acid cycle;GO:0022904//respiratory electron transport chain;GO:0044281//small molecule metabolic process	gi|397481268|ref|XP_003811870.1|/1.72361e-93/PREDICTED: succinate dehydrogenase cytochrome b560 subunit, mitochondrial [Pan paniscus]	ENSSSCT00000029845
ENSSSCG00000010235	SIRT1	chr14	GO:0005637//nuclear inner membrane;GO:0016605//PML body;GO:0005677//chromatin silencing complex;GO:0005739//mitochondrion;GO:0033553//rDNA heterochromatin;GO:0035098//ESC/E(Z) complex;GO:0005730//nucleolus;GO:0005719//nuclear euchromatin;GO:0005720//nuclear heterochromatin	GO:0042393//histone binding;GO:0008270//zinc ion binding;GO:0042802//identical protein binding;GO:0043425//bHLH transcription factor binding;GO:0070403//NAD+ binding;GO:0046969//NAD-dependent histone deacetylase activity (H3-K9 specific);GO:0008022//protein C-terminus binding;GO:0002039//p53 binding;GO:0003950//NAD+ ADP-ribosyltransferase activity;GO:0043398//HLH domain binding;GO:0051019//mitoge…	GO:0001678//cellular glucose homeostasis;GO:0000731//DNA synthesis involved in DNA repair;GO:0006346//methylation-dependent chromatin silencing;GO:0000012//single strand break repair;GO:2000111//positive regulation of macrophage apoptotic process;GO:0043280//positive regulation of cysteine-type endopeptidase activity involved in apoptotic process;GO:0045599//negative regulation of fat cell differ…	gi|164523626|gb|ABY60847.1|/0/sirtuin 1 [Sus scrofa]	ENSSSCT00000011202
ENSSSCG00000013496	SIRT6	chr2	GO:0005730//nucleolus;GO:0005724//nuclear telomeric heterochromatin;GO:0005654//nucleoplasm;GO:0005730//nucleolus;GO:0005724//nuclear telomeric heterochromatin;GO:0005654//nucleoplasm	GO:0008270//zinc ion binding;GO:0070403//NAD+ binding;GO:0005515//protein binding;GO:0003956//NAD(P)+-protein-arginine ADP-ribosyltransferase activity;GO:0046969//NAD-dependent histone deacetylase activity (H3-K9 specific);GO:0003950//NAD+ ADP-ribosyltransferase activity;GO:0008270//zinc ion binding;GO:0070403//NAD+ binding;GO:0005515//protein binding;GO:0003956//NAD(P)+-protein-arginine ADP-ribo…	GO:0006476//protein deacetylation;GO:0006471//protein ADP-ribosylation;GO:0010569//regulation of double-strand break repair via homologous recombination;GO:0006476//protein deacetylation;GO:0006471//protein ADP-ribosylation;GO:0010569//regulation of double-strand break repair via homologous recombination	gi|217331637|gb|ACK38355.1|/0/sirtuin 6 isoform 2 [Sus scrofa]	ENSSSCT00000014742
ENSSSCG00000021355	SOD1	chr13	GO:0031410//cytoplasmic vesicle;GO:0043234//protein complex;GO:0005829//cytosol;GO:0005615//extracellular space;GO:0032839//dendrite cytoplasm;GO:0005886//plasma membrane;GO:0005739//mitochondrion;GO:0005634//nucleus;GO:0043025//neuronal cell body;GO:0031012//extracellular matrix	GO:0051087//chaperone binding;GO:0005507//copper ion binding;GO:0004842//ubiquitin-protein ligase activity;GO:0008270//zinc ion binding;GO:0004784//superoxide dismutase activity;GO:0030346//protein phosphatase 2B binding	GO:0008089//anterograde axon cargo transport;GO:0043524//negative regulation of neuron apoptotic process;GO:0008090//retrograde axon cargo transport;GO:0001541//ovarian follicle development;GO:0042542//response to hydrogen peroxide;GO:0051770//positive regulation of nitric-oxide synthase biosynthetic process;GO:0002262//myeloid cell homeostasis;GO:0060088//auditory receptor cell stereocilium orga…	gi|298677090|ref|NP_001177351.1|/3.05785e-85/superoxide dismutase [Cu-Zn] [Sus scrofa]	ENSSSCT00000029514
ENSSSCG00000017408	STAT5A	chr12	GO:0005737//cytoplasm;GO:0005634//nucleus;GO:0005737//cytoplasm;GO:0005634//nucleus;GO:0005737//cytoplasm;GO:0005634//nucleus	GO:0003700//sequence-specific DNA binding transcription factor activity;GO:0000979//RNA polymerase II core promoter sequence-specific DNA binding;GO:0004871//signal transducer activity;GO:0035259//glucocorticoid receptor binding;GO:0005509//calcium ion binding;GO:0003700//sequence-specific DNA binding transcription factor activity;GO:0004871//signal transducer activity;GO:0000979//RNA polymerase …	GO:0000255//allantoin metabolic process;GO:0042104//positive regulation of activated T cell proliferation;GO:0006600//creatine metabolic process;GO:0070670//response to interleukin-4;GO:0006549//isoleucine metabolic process;GO:0070669//response to interleukin-2;GO:0060376//positive regulation of mast cell differentiation;GO:0060397//JAK-STAT cascade involved in growth hormone signaling pathway;GO…	gi|335297820|ref|XP_003358125.1|/1.29534e-68/PREDICTED: signal transducer and activator of transcription 5A-like [Sus scrofa]	ENSSSCT00000019084
ENSSSCG00000017406	STAT5B	chr12	GO:0005829//cytosol;GO:0005654//nucleoplasm	GO:0003700//sequence-specific DNA binding transcription factor activity;GO:0004871//signal transducer activity;GO:0000979//RNA polymerase II core promoter sequence-specific DNA binding;GO:0003690//double-stranded DNA binding;GO:0035259//glucocorticoid receptor binding;GO:0005509//calcium ion binding	GO:0051272//positive regulation of cellular component movement;GO:0000255//allantoin metabolic process;GO:0042104//positive regulation of activated T cell proliferation;GO:0006600//creatine metabolic process;GO:0070670//response to interleukin-4;GO:0006549//isoleucine metabolic process;GO:0070669//response to interleukin-2;GO:0060397//JAK-STAT cascade involved in growth hormone signaling pathway;…	gi|315273318|gb|ADU03226.1|/0/signal transducer and activator of transcription 5B [Sus scrofa]	ENSSSCT00000018948
ENSSSCG00000013429	STK11	chr2	GO:0043234//protein complex;GO:0005829//cytosol;GO:0005739//mitochondrion;GO:0005634//nucleus;GO:0016020//membrane	GO:0004674//protein serine/threonine kinase activity;GO:0000287//magnesium ion binding;GO:0002039//p53 binding;GO:0005524//ATP binding;GO:0030275//LRR domain binding;GO:0030295//protein kinase activator activity	GO:0043276//anoikis;GO:0001894//tissue homeostasis;GO:0006914//autophagy;GO:0033762//response to glucagon stimulus;GO:0030010//establishment of cell polarity;GO:0030111//regulation of Wnt receptor signaling pathway;GO:0050772//positive regulation of axonogenesis;GO:0060770//negative regulation of epithelial cell proliferation involved in prostate gland development;GO:0030511//positive regulation …	gi|350580776|ref|XP_003480896.1|/0/PREDICTED: serine/threonine-protein kinase STK11 [Sus scrofa]	ENSSSCT00000014673
ENSSSCG00000002762	TERF2	chr6	GO:0005654//nucleoplasm;GO:0030870//Mre11 complex;GO:0005794//Golgi apparatus;GO:0005730//nucleolus;GO:0000783//nuclear telomere cap complex	GO:0008022//protein C-terminus binding;GO:0003691//double-stranded telomeric DNA binding;GO:0042803//protein homodimerization activity	GO:0090398//cellular senescence;GO:0031627//telomeric loop formation;GO:0031848//protection from non-homologous end joining at telomere;GO:0001309//age-dependent telomere shortening;GO:0070198//protein localization to chromosome, telomeric region;GO:0007004//telomere maintenance via telomerase;GO:0032214//negative regulation of telomere maintenance via semi-conservative replication;GO:0007049//ce…	gi|296478119|gb|DAA20234.1|/0/telomeric repeat binding factor 2 [Bos taurus]	ENSSSCT00000003059
ENSSSCG00000001036	TFAP2A	chr7	GO:0005829//cytosol;GO:0005794//Golgi apparatus;GO:0005667//transcription factor complex;GO:0005813//centrosome;GO:0005730//nucleolus	GO:0000979//RNA polymerase II core promoter sequence-specific DNA binding;GO:0000980//RNA polymerase II distal enhancer sequence-specific DNA binding;GO:0008134//transcription factor binding;GO:0001106//RNA polymerase II transcription corepressor activity;GO:0000978//RNA polymerase II core promoter proximal region sequence-specific DNA binding;GO:0001105//RNA polymerase II transcription coactivat…	GO:0030501//positive regulation of bone mineralization;GO:0010172//embryonic body morphogenesis;GO:0021623//oculomotor nerve formation;GO:0009414//response to water deprivation;GO:0021559//trigeminal nerve development;GO:0071281//cellular response to iron ion;GO:0043525//positive regulation of neuron apoptotic process;GO:0043588//skin development;GO:0021506//anterior neuropore closure;GO:0014044/…	gi|57619230|ref|NP_001009745.1|/0/transcription factor AP-2-alpha [Ovis aries]	ENSSSCT00000001129
ENSSSCG00000017473	TOP2A	chr12	GO:0005654//nucleoplasm;GO:0005814//centriole;GO:0009295//nucleoid;GO:0005730//nucleolus;GO:0019035//viral integration complex;GO:0009330//DNA topoisomerase complex (ATP-hydrolyzing);GO:0000795//synaptonemal complex	GO:0005080//protein kinase C binding;GO:0042826//histone deacetylase binding;GO:0008144//drug binding;GO:0008022//protein C-terminus binding;GO:0043130//ubiquitin binding;GO:0046982//protein heterodimerization activity;GO:0003918//DNA topoisomerase (ATP-hydrolyzing) activity;GO:0043565//sequence-specific DNA binding;GO:0042803//protein homodimerization activity;GO:0003682//chromatin binding;GO:00…	GO:0006312//mitotic recombination;GO:0000819//sister chromatid segregation;GO:0006261//DNA-dependent DNA replication;GO:0007568//aging;GO:0000712//resolution of meiotic recombination intermediates;GO:0040016//embryonic cleavage;GO:0070683;GO:0006265//DNA topological change;GO:0006266//DNA ligation;GO:0043065//positive regulation of apoptotic process;GO:0048015//phosphatidylinositol-mediated signa…	gi|47523094|ref|NP_999049.1|/0/DNA topoisomerase 2-alpha [Sus scrofa]	ENSSSCT00000019023
ENSSSCG00000021981	TP53BP1	chr1	GO:0000781//chromosome, telomeric region;GO:0000777//condensed chromosome kinetochore;GO:0005654//nucleoplasm;GO:0005737//cytoplasm	GO:0002039//p53 binding;GO:0035064//methylated histone residue binding;GO:0001102//RNA polymerase II activating transcription factor binding;GO:0003677//DNA binding;GO:0001104//RNA polymerase II transcription cofactor activity	GO:0051091//positive regulation of sequence-specific DNA binding transcription factor activity;GO:0045944//positive regulation of transcription from RNA polymerase II promoter;GO:0000724//double-strand break repair via homologous recombination	gi|338717009|ref|XP_001503150.2|/3.36665e-124/PREDICTED: tumor suppressor p53-binding protein 1 isoform 2 [Equus caballus]	ENSSSCT00000031038
ENSSSCG00000025592	TP63	chr13	GO:0005791//rough endoplasmic reticulum;GO:0005829//cytosol;GO:0005794//Golgi apparatus;GO:0005667//transcription factor complex;GO:0030425//dendrite;GO:0000785//chromatin;GO:0005730//nucleolus	GO:0003690//double-stranded DNA binding;GO:0046872//metal ion binding;GO:0002039//p53 binding;GO:0001077//RNA polymerase II core promoter proximal region sequence-specific DNA binding transcription factor activity involved in positive regulation of transcription;GO:0044212//transcription regulatory region DNA binding;GO:0042802//identical protein binding;GO:0019904//protein domain specific bindin…	GO:0030326//embryonic limb morphogenesis;GO:0001302//replicative cell aging;GO:0002053//positive regulation of mesenchymal cell proliferation;GO:0031069//hair follicle morphogenesis;GO:0002064//epithelial cell development;GO:0010165//response to X-ray;GO:0051289//protein homotetramerization;GO:0060513//prostatic bud formation;GO:0001501//skeletal system development;GO:0010332//response to gamma r…	gi|300797711|ref|NP_001178266.1|/0/tumor protein 63 [Bos taurus]	ENSSSCT00000024669
ENSSSCG00000014833	UCP2	chr9	GO:0016021//integral to membrane;GO:0005743//mitochondrial inner membrane	-	GO:0001666//response to hypoxia;GO:0009749//response to glucose stimulus;GO:0006839//mitochondrial transport;GO:0032869//cellular response to insulin stimulus;GO:0070542//response to fatty acid;GO:0022904//respiratory electron transport chain;GO:0000303//response to superoxide;GO:0044281//small molecule metabolic process;GO:0015992//proton transport	gi|47523642|ref|NP_999454.1|/2.57802e-173/mitochondrial uncoupling protein 2 [Sus scrofa]	ENSSSCT00000016185
ENSSSCG00000001695	VEGFA	chr7	GO:0005604//basement membrane;GO:0016020//membrane;GO:0009986//cell surface;GO:0005615//extracellular space;GO:0030141//secretory granule	GO:0008083//growth factor activity;GO:0042056//chemoattractant activity;GO:0001968//fibronectin binding;GO:0046982//protein heterodimerization activity;GO:0042803//protein homodimerization activity;GO:0005161//platelet-derived growth factor receptor binding;GO:0048018//receptor agonist activity;GO:0043498//cell surface binding;GO:0043184//vascular endothelial growth factor receptor 2 binding;GO:0…	GO:0007498//mesoderm development;GO:0038091//positive regulation of cell proliferation by VEGF-activated platelet derived growth factor receptor signaling pathway;GO:0060948//cardiac vascular smooth muscle cell development;GO:0061419//positive regulation of transcription from RNA polymerase II promoter in response to hypoxia;GO:0003169//coronary vein morphogenesis;GO:0001541//ovarian follicle dev…	gi|194271211|gb|ACF37105.1|/0/vascular endothelial growth factor [Sus scrofa]	ENSSSCT00000001892
ENSSSCG00000010843	YWHAZ	chr10	GO:0031252//cell leading edge;GO:0043234//protein complex;GO:0014069//postsynaptic density;GO:0048471//perinuclear region of cytoplasm;GO:0005634//nucleus;GO:0005739//mitochondrion	GO:0019904//protein domain specific binding;GO:0032403//protein complex binding;GO:0008134//transcription factor binding	GO:0010941//regulation of cell death;GO:0016070//RNA metabolic process;GO:0007596//blood coagulation;GO:0042493//response to drug;GO:0002553//histamine secretion by mast cell;GO:0006626//protein targeting to mitochondrion	gi|402902701|ref|XP_003914235.1|/1.58864e-49/PREDICTED: 14-3-3 protein zeta/delta-like, partial [Papio anubis]	ENSSSCT00000011864
